# Supplementary material for: Long-Term Tracking of the Effects of Colostrum-Derived Lacticaseibacillus rhamnosus Probio-M9 on Gut Microbiota in Mice with Colitis-Associated Tumorigenesis
Source: Biomedicines. 2024 Feb 27;12(3):531. doi: 10.3390/biomedicines12030531 (PMC10967742; doi:10.3390/biomedicines12030531)
Supplement: Supplementary file 1 [file biomedicines-12-00531-s001.zip]

Archive with 1 entries (1 files):
- biomedicines-2854901-supplementary.xlsx
