# Supplementary material for: Long-Term Tracking of the Effects of Colostrum-Derived Lacticaseibacillus rhamnosus Probio-M9 on Gut Microbiota in Mice with Colitis-Associated Tumorigenesis
Source: Biomedicines. 2024 Feb 27;12(3):531. doi: 10.3390/biomedicines12030531 (PMC10967742; doi:10.3390/biomedicines12030531)
Supplement: Supplementary file 1 [file biomedicines-12-00531-s001.zip › biomedicines-2854901-supplementary.xlsx]

## Sheet: Sheet1
Pathway number	Pathway name
Pathway Number	Pathway Name
CMET2-PWY	N10-formyl-tetrahydrofolate biosynthesis
ARGININE-SYN4-PWY	L-ornithine de novo biosynthesis
CALVIN-PWY	Calvin-Benson-Bassham cycle
COA-PWY-1	coenzyme A biosynthesis II (mammalian)
COBALSYN-PWY	adenosylcobalamin salvage from cobinamide I
COLANSYN-PWY	colanic acid building blocks biosynthesis
FASYN-INITIAL-PWY	superpathway of fatty acid biosynthesis initiation (E. coli)
FUC-RHAMCAT-PWY	superpathway of fucose and rhamnose degradation
GLCMANNANAUT-PWY	superpathway of N-acetylglucosamine, N-acetylmannosamine and N-acetylneuraminate degradation
GLUCONEO-PWY	gluconeogenesis I
GLYCOLYSIS	glycolysis I (from glucose 6-phosphate)
GOLPDLCAT-PWY	superpathway of glycerol degradation to 1,3-propanediol
HEXITOLDEGSUPER-PWY	superpathway of hexitol degradation (bacteria)
HSERMETANA-PWY	L-methionine biosynthesis III
P441-PWY	superpathway of N-acetylneuraminate degradation
P461-PWY	hexitol fermentation to lactate, formate, ethanol and acetate
PANTO-PWY	phosphopantothenate biosynthesis I
PEPTIDOGLYCANSYN-PWY	peptidoglycan biosynthesis I (meso-diaminopimelate containing)
PPGPPMET-PWY	ppGpp biosynthesis
PWY-3001	superpathway of L-isoleucine biosynthesis I
PWY-3841	folate transformations II
PWY-5484	glycolysis II (from fructose 6-phosphate)
PWY-5686	UMP biosynthesis
PWY-5695	urate biosynthesis/inosine 5'-phosphate degradation
PWY-5838	superpathway of menaquinol-8 biosynthesis I
PWY-5861	superpathway of demethylmenaquinol-8 biosynthesis
PWY-6168	flavin biosynthesis III (fungi)
PWY-621	sucrose degradation III (sucrose invertase)
PWY-6386	UDP-N-acetylmuramoyl-pentapeptide biosynthesis II (lysine-containing)
PWY-6387	UDP-N-acetylmuramoyl-pentapeptide biosynthesis I (meso-diaminopimelate containing)
PWY-6700	queuosine biosynthesis
PWY-6803	phosphatidylcholine acyl editing
PWY-6897	thiamin salvage II
PWY-6936	seleno-amino acid biosynthesis
PWY-6953	dTDP-3-acetamido-3,6-dideoxy-&alpha;-D-galactose biosynthesis
PWY-6969	TCA cycle V (2-oxoglutarate
PWY-7199	pyrimidine deoxyribonucleosides salvage
PWY-7219	adenosine ribonucleotides de novo biosynthesis
PWY-724	superpathway of L-lysine, L-threonine and L-methionine biosynthesis II
PWY-7282	4-amino-2-methyl-5-phosphomethylpyrimidine biosynthesis (yeast)
PWY-7317	superpathway of dTDP-glucose-derived O-antigen building blocks biosynthesis
PWY-7328	superpathway of UDP-glucose-derived O-antigen building blocks biosynthesis
PWY-7357	thiamin formation from pyrithiamine and oxythiamine (yeast)
PWY-7388	octanoyl-[acyl-carrier protein] biosynthesis (mitochondria, yeast)
PWY-7389	superpathway of anaerobic energy metabolism (invertebrates)
PWY-7616	methanol oxidation to carbon dioxide
PWY0-1298	superpathway of pyrimidine deoxyribonucleosides degradation
PWY0-845	superpathway of pyridoxal 5'-phosphate biosynthesis and salvage
PWY66-400	glycolysis VI (metazoan)
PYRIDNUCSYN-PWY	NAD biosynthesis I (from aspartate)
PYRIDOXSYN-PWY	pyridoxal 5'-phosphate biosynthesis I
SER-GLYSYN-PWY	superpathway of L-serine and glycine biosynthesis I
TCA	TCA cycle I (prokaryotic)
THRESYN-PWY	superpathway of L-threonine biosynthesis
TRNA-CHARGING-PWY	tRNA charging
FUCCAT-PWY	fucose degradation
GLUCOSE1PMETAB-PWY	glucose and glucose-1-phosphate degradation
PWY-5088	L-glutamate degradation VIII (to propanoate)
PWY-5173	superpathway of acetyl-CoA biosynthesis
PWY-5667	CDP-diacylglycerol biosynthesis I
PWY-6163	chorismate biosynthesis from 3-dehydroquinate
PWY-6628	superpathway of L-phenylalanine biosynthesis
PWY-7254	TCA cycle VII (acetate-producers)
PWY-7323	superpathway of GDP-mannose-derived O-antigen building blocks biosynthesis
PWY-7383	anaerobic energy metabolism (invertebrates, cytosol)
PWY-821	superpathway of sulfur amino acid biosynthesis (Saccharomyces cerevisiae)
PWY0-1261	anhydromuropeptides recycling
PWY0-1319	CDP-diacylglycerol biosynthesis II
PWY66-367	ketogenesis
PWY66-399	gluconeogenesis III
PYRIDNUCSAL-PWY	NAD salvage pathway I
SULFATE-CYS-PWY	superpathway of sulfate assimilation and cysteine biosynthesis
HEMESYN2-PWY	heme biosynthesis II (anaerobic)
HISTSYN-PWY	L-histidine biosynthesis
P42-PWY	incomplete reductive TCA cycle
PWY-2221	Entner-Doudoroff pathway III (semi-phosphorylative)
PWY-3481	superpathway of L-phenylalanine and L-tyrosine biosynthesis
PWY-5347	superpathway of L-methionine biosynthesis (transsulfuration)
PWY-5690	TCA cycle II (plants and fungi)
PWY-5791	1,4-dihydroxy-2-naphthoate biosynthesis II (plants)
PWY-5837	1,4-dihydroxy-2-naphthoate biosynthesis I
PWY-5897	superpathway of menaquinol-11 biosynthesis
PWY-5898	superpathway of menaquinol-12 biosynthesis
PWY-5899	superpathway of menaquinol-13 biosynthesis
PWY-6562	norspermidine biosynthesis
PWY-6565	superpathway of polyamine biosynthesis III
PWY-6731	starch degradation III
PWY-7316	dTDP-N-acetylviosamine biosynthesis
